# Supplementary material for: Green Tea Polyphenols Reduce Body Weight in Rats by Modulating Obesity-Related Genes
Source: PLoS One. 2012 Jun 8;7(6):e38332. doi: 10.1371/journal.pone.0038332 (PMC3371013; doi:10.1371/journal.pone.0038332)
Supplement: Table S1 — Effects of HF on the expression levels of obesity related genes as compared to the control. (XLS) [file pone.0038332.s001.xls]

## Sheet: Table 1S
Symbol	Description	Well	UniGene	RefSeq	AVG ΔCt (Ct(GOI) - Ave Ct (HKG))		2^-ΔCt		Treat /Control	PT-Test
					Treat	Control	Treat	Control
Adcyap1	Adenylate cyclase activating polypeptide 1	A01	Rn.202559	NM_016989	undetectable
Adcyap1r1	Adenylate cyclase activating polypeptide 1 receptor 1	A02	Rn.88408	NM_133511	9.43939	7.82775	0.00144033	0.00440162	0.327227	0.00190592
Adipoq	Adiponectin, C1Q and collagen domain containing	A03	Rn.24299	NM_144744	undetectable
Adipor1	Adiponectin receptor 1	A04	Rn.104556	NM_207587	2.47702	2.12572	0.179615	0.229137	0.783875	0.399114
Adipor2	Adiponectin receptor 2	A05	Rn.101984	NM_001037979	2.19785	1.72202	0.217962	0.303125	0.719049	0.162348
Adra2b	Adrenergic, alpha-2B-, receptor	A06	Rn.10296	NM_138505	9.10942	8.19395	0.00181047	0.00341488	0.530171	0.0739595
Adrb1	Adrenergic, beta-1-, receptor	A07	Rn.87064	NM_012701	11.0654	9.13242	0.000466645	0.00178184	0.261889	0.016103
Agrp	Agouti related protein homolog (mouse)	A08	Rn.137597	XM_574228	12.6295	10.6909	0.00015781	0.000604928	0.260875	0.0162713
Apoa4	Apolipoprotein A-IV	A09	Rn.15739	NM_012737	-1.40331	-2.16688	2.64508	4.49053	0.589036	0.0412956
Atrn	Attractin	A10	Rn.53846	NM_031351	3.83405	3.21548	0.0701189	0.107657	0.651315	0.499298
Bdnf	Brain-derived neurotrophic factor	A11	Rn.11266	NM_012513	11.9022	12.4833	0.000261261	0.000174646	1.49595	0.585925
Brs3	Bombesin-like receptor 3	A12	Rn.86415	NM_152845	undetectable
C3	Complement component 3	B01	Rn.11378	NM_016994	-3.76641	-3.27222	13.6083	9.66131	1.40853	0.902258
Calca	Calcitonin-related polypeptide alpha	B02	Rn.90085	NM_017338	9.86229	9.46745	0.00107437	0.00141258	0.760575	0.411483
Calcr	Calcitonin receptor	B03	Rn.10062	NM_053816	undetectable
Cartpt	CART prepropeptide	B04	Rn.89164	NM_017110	undetectable
Cck	Cholecystokinin	B05	Rn.9781	NM_012829	undetectable
Cckar	Cholecystokinin A receptor	B06	Rn.10184	NM_012688	12.0896	10.7439	0.000229441	0.000583135	0.393462	0.264536
Clps	Colipase, pancreatic	B07	Rn.6714	NM_013139	11.9521	11.1692	0.000252391	0.000434251	0.581209	0.571145
Cnr1	Cannabinoid receptor 1 (brain)	B08	Rn.89774	NM_012784	11.9109	12.1079	0.00025969	0.00022654	1.14633	0.818195
Cntf	Ciliary neurotrophic factor	B09	Rn.6067	NM_013166	7.41359	6.78422	0.00586527	0.00907293	0.646458	0.0645484
Cntfr	Ciliary neurotrophic factor receptor	B10	Rn.55036	NM_001003929	7.66595	6.27665	0.004924	0.0128985	0.381749	0.043047
Crh	Corticotropin releasing hormone	B11	Rn.10349	NM_031019	undetectable
Crhr1	Corticotropin releasing hormone receptor 1	B12	Rn.10499	NM_030999	undetectable
Drd1a	Dopamine receptor D1A	C01	Rn.24039	NM_012546	undetectable
Drd2	Dopamine receptor D2	C02	Rn.87299	NM_012547	undetectable
Gal	Galanin prepropeptide	C03	Rn.8929	NM_033237	undetectable
Galr1	Galanin receptor 1	C04	Rn.10213	NM_012958	undetectable
Gcg	Glucagon	C05	Rn.54383	NM_012707	undetectable
Gcgr	Glucagon receptor	C06	Rn.11225	NM_172092	1.36385	0.892015	0.388543	0.538861	0.721045	0.109005
Gh1	Growth hormone 1	C07	Rn.146351	NM_001034848	undetectable
Ghr	Growth hormone receptor	C08	Rn.2178	NM_017094	0.482687	-0.215485	0.715644	1.16109	0.616353	0.0389305
Ghrl	Ghrelin/obestatin prepropeptide	C09	Rn.42103	NM_021669	10.4332	8.88982	0.000723249	0.00210814	0.343075	0.0415056
Ghsr	Growth hormone secretagogue receptor	C10	Rn.74241	NM_032075	undetectable
Glp1r	Glucagon-like peptide 1 receptor	C11	Rn.11408	NM_012728	13.4994	11.3409	8.63554e-05	0.000385509	0.224004	0.342136
Prlhr	Prolactin releasing hormone receptor	C12	Rn.138127	NM_139193	undetectable
Mchr1	Melanin-concentrating hormone receptor 1	D01	Rn.10822	NM_031758	undetectable
Grp	Gastrin releasing peptide	D02	Rn.10930	NM_133570	undetectable
Grpr	Gastrin releasing peptide receptor	D03	Rn.10316	NM_012706	undetectable
HcRt	Hypocretin	D04	Rn.7628	NM_013179	undetectable
Hcrtr1	Hypocretin (orexin) receptor 1	D05	Rn.88262	NM_013064	undetectable
Hrh1	Histamine receptor H 1	D06	Rn.81032	NM_017018	undetectable
Htr2c	5-hydroxytryptamine (serotonin) receptor 2C	D07	Rn.9935	NM_012765	11.4301	10.9734	0.000362411	0.000497374	0.728649	0.575423
Iapp	Islet amyloid polypeptide	D08	Rn.11394	NM_012586	11.0763	10.7087	0.000463133	0.000597524	0.775086	0.414556
IL-1α	Interleukin 1 alpha	D09	Rn.12300	NM_017019	4.27792	4.05018	0.0515487	0.0603634	0.853973	0.515368
IL-1β	Interleukin 1 beta	D10	Rn.9869	NM_031512	4.54202	5.51862	0.0429255	0.0218138	1.96782	0.00232108
IL-1r1	Interleukin 1 receptor, type I	D11	Rn.9758	NM_013123	3.37005	2.88922	0.0967192	0.134977	0.716561	0.676335
IL-6	Interleukin 6	D12	Rn.9873	NM_012589	13.5024	12.4293	8.61721e-05	0.000181302	0.475295	0.225306
IL-6rα	Interleukin 6 receptor	E01	Rn.1716	NM_017020	2.54672	2.46762	0.171144	0.18079	0.946645	0.51635
Ins1	Insulin 1	E02	Rn.962	NM_019129	14.2139	11.6342	5.2624e-05	0.000314588	0.167279	0.0182012
Ins2	Insulin 2	E03	Rn.989	NM_019130	12.5262	11.6068	0.000169528	0.000320627	0.528739	0.0509891
Insr	Insulin receptor	E04	Rn.9876	NM_017071	3.70255	2.84668	0.0768105	0.139016	0.552531	0.155646
Lep	Leptin	E05	Rn.44444	NM_013076	undetectable
Lepr	Leptin receptor	E06	Rn.9891	NM_012596	9.28142	8.00388	0.00160699	0.00389575	0.412499	0.0414076
Mc3r	Melanocortin 3 receptor	E07	Rn.215838	NM_001025270	undetectable
Nmb	Neuromedin B	E08	Rn.130371	XM_218815	6.66449	6.75425	0.00985802	0.00926336	1.06419	0.81287
Nmbr	Neuromedin B receptor	E09	Rn.89709	NM_012799	undetectable
Nmu	Neuromedin U	E10	Rn.47720	NM_022239	12.098	10.0114	0.000228109	0.000968889	0.235434	0.324381
Nmur1	Neuromedin U receptor 1	E11	Rn.54457	NM_023100	12.1795	11.0354	0.00021558	0.000476452	0.45247	0.0893498
Npy	Neuropeptide Y	E12	Rn.9714	NM_012614	6.84005	6.03852	0.00872848	0.0152134	0.573737	0.150161
Npy1r	Neuropeptide Y receptor Y1	F01	Rn.11642	NM_001013032	undetectable
Nr3c1	Nuclear receptor subfamily 3, group C, member 1	F02	Rn.90070	NM_012576	3.34079	2.30778	0.0987013	0.201971	0.488691	0.0168429
Ntrk1	Neurotrophic tyrosine kinase, receptor, type 1	F03	Rn.39098	NM_021589	9.44699	9.76492	0.00143276	0.00114939	1.24654	0.515498
Nts	Neurotensin	F04	Rn.60814	XM_216884	undetectable
Ntsr1	Neurotensin receptor 1	F05	Rn.200149	XM_345484	9.95262	8.87418	0.00100917	0.00213111	0.473541	0.212764
Oprk1	Opioid receptor, kappa 1	F06	Rn.89571	NM_017167	undetectable
Oprm1	Opioid receptor, mu 1	F07	Rn.10118	NM_013071	undetectable
Sigmar1	Sigma non-opioid intracellular receptor 1	F08	Rn.1129	NM_030996	0.239753	0.235248	0.84689	0.849539	0.996882	0.939381
Pomc	Proopiomelanocortin	F09	Rn.108195	NM_139326	6.24995	6.45768	0.0131394	0.0113774	1.15487	0.617632
Ppara	Peroxisome proliferator activated receptor alpha	F10	Rn.9753	NM_013196	4.12732	2.99528	0.0572207	0.125409	0.456271	0.100374
Pparg	Peroxisome proliferator-activated receptor gamma	F11	Rn.23443	NM_013124	9.94632	10.2346	0.00101358	0.000829973	1.22122	0.437569
Ppargc1a	Peroxisome proliferator-activated receptor gamma, coactivator 1 alpha	F12	Rn.19172	NM_031347	7.05442	6.42065	0.00752329	0.0116733	0.644489	0.188165
Ptpn1	Protein tyrosine phosphatase, non-receptor type 1	G01	Rn.11317	NM_012637	5.61082	4.94438	0.0204633	0.0324783	0.63006	0.35569
Pyy	Peptide YY (mapped)	G02	Rn.13173	NM_001034080	undetectable
Ramp3	Receptor (G protein-coupled) activity modifying protein 3	G03	Rn.48672	NM_020100	12.6807	11.5451	0.000152308	0.000334637	0.455144	0.069527
Sort1	Sortilin 1	G04	Rn.11286	XM_342317	5.48572	5.26972	0.0223169	0.0259214	0.860946	0.0480937
Sst	Somatostatin	G05	Rn.34418	NM_012659	undetectable
Sstr1	Somatostatin receptor 1	G06	Rn.42915	NM_012719	9.87449	9.20928	0.00106533	0.00168939	0.630599	0.677861
Thrb	Thyroid hormone receptor beta	G07	Rn.88692	NM_012672	5.20835	3.93618	0.0270476	0.0653268	0.414036	0.116564
Tnf	Tumor necrosis factor (TNF superfamily, member 2)	G08	Rn.2275	NM_012675	10.3076	9.74492	0.000789037	0.00116544	0.677032	0.51129
Trh	Thyrotropin releasing hormone	G09	Rn.22	NM_013046	undetectable
Trhr	Thyrotropin releasing hormone receptor	G10	Rn.9962	NM_013047	undetectable
Ucn	Urocortin	G11	Rn.10190	NM_019150	undetectable
Ucp1	Uncoupling protein 1 (mitochondrial, proton carrier)	G12	Rn.10281	NM_012682	undetectable
