# Supplementary material for: Green Tea Polyphenols Reduce Body Weight in Rats by Modulating Obesity-Related Genes
Source: PLoS One. 2012 Jun 8;7(6):e38332. doi: 10.1371/journal.pone.0038332 (PMC3371013; doi:10.1371/journal.pone.0038332)
Supplement: Table S2 — Effects of HF+GTP on the expression levels of obesity related genes as compared to HF. (XLS) [file pone.0038332.s002.xls]

## Sheet: Table 2S
Symbol	Description	Well	UniGene	RefSeq	AVG ΔCt (Ct(GOI) - Ave Ct (HKG))		2^-ΔCt		Treat /Control	PT-Test
					Treat	Control	Treat	Control
Adcyap1	Adenylate cyclase activating polypeptide 1	A01	Rn.202559	NM_016989	undetectable
Adcyap1r1	Adenylate cyclase activating polypeptide 1 receptor 1	A02	Rn.88408	NM_133511	8.69913	9.43939	0.00240603	0.00144033	1.67048	0.334872
Adipoq	Adiponectin, C1Q and collagen domain containing	A03	Rn.24299	NM_144744	undetectable
Adipor1	Adiponectin receptor 1	A04	Rn.104556	NM_207587	2.19169	2.47702	0.218894	0.179615	1.21869	0.454089
Adipor2	Adiponectin receptor 2	A05	Rn.101984	NM_001037979	2.01613	2.19785	0.247221	0.217962	1.13424	0.628911
Adra2b	Adrenergic, alpha-2B-, receptor	A06	Rn.10296	NM_138505	8.68069	9.10942	0.00243697	0.00181047	1.34605	0.446468
Adrb1	Adrenergic, beta-1-, receptor	A07	Rn.87064	NM_012701	10.4513	11.0654	0.000714229	0.000466645	1.53056	0.306007
Agrp	Agouti related protein homolog (mouse)	A08	Rn.137597	XM_574228	11.0316	12.6295	0.000477716	0.00015781	3.02715	0.185793
Apoa4	Apolipoprotein A-IV	A09	Rn.15739	NM_012737	-1.57451	-1.40331	2.97834	2.64508	1.12599	0.448494
Atrn	Attractin	A10	Rn.53846	NM_031351	3.63663	3.83405	0.0804019	0.0701189	1.14665	0.94066
Bdnf	Brain-derived neurotrophic factor	A11	Rn.11266	NM_012513	11.6497	11.9022	0.000311245	0.000261261	1.19132	0.646912
Brs3	Bombesin-like receptor 3	A12	Rn.86415	NM_152845	undetectable
C3	Complement component 3	B01	Rn.11378	NM_016994	-3.95851	-3.76641	15.5464	13.6083	1.14242	0.593455
Calca	Calcitonin-related polypeptide alpha	B02	Rn.90085	NM_017338	8.60916	9.86229	0.00256085	0.00107437	2.38357	0.353342
Calcr	Calcitonin receptor	B03	Rn.10062	NM_053816	undetectable
Cartpt	CART prepropeptide	B04	Rn.89164	NM_017110	undetectable
Cck	Cholecystokinin	B05	Rn.9781	NM_012829	undetectable
Cckar	Cholecystokinin A receptor	B06	Rn.10184	NM_012688	10.9818	12.0896	0.000494482	0.000229441	2.15516	0.330006
Clps	Colipase, pancreatic	B07	Rn.6714	NM_013139	12.9807	11.9521	0.000123712	0.000252391	0.490161	0.660415
Cnr1	Cannabinoid receptor 1 (brain)	B08	Rn.89774	NM_012784	12.2251	11.7775	0.000208867	0.00028486	0.733228	0.888948
Cntf	Ciliary neurotrophic factor	B09	Rn.6067	NM_013166	7.09823	7.41359	0.00729829	0.00586527	1.24432	0.288167
Cntfr	Ciliary neurotrophic factor receptor	B10	Rn.55036	NM_001003929	7.09346	7.66595	0.00732244	0.004924	1.48709	0.347806
Crh	Corticotropin releasing hormone	B11	Rn.10349	NM_031019	undetectable
Crhr1	Corticotropin releasing hormone receptor 1	B12	Rn.10499	NM_030999	undetectable
Drd1a	Dopamine receptor D1A	C01	Rn.24039	NM_012546	undetectable
Drd2	Dopamine receptor D2	C02	Rn.87299	NM_012547	undetectable
Gal	Galanin prepropeptide	C03	Rn.8929	NM_033237	undetectable
Galr1	Galanin receptor 1	C04	Rn.10213	NM_012958	undetectable
Gcg	Glucagon	C05	Rn.54383	NM_012707	undetectable
Gcgr	Glucagon receptor	C06	Rn.11225	NM_172092	1.29969	1.36385	0.406213	0.388543	1.04548	0.80793
Gh1	Growth hormone 1	C07	Rn.146351	NM_001034848	undetectable
Ghr	Growth hormone receptor	C08	Rn.2178	NM_017094	0.0517933	0.482687	0.964736	0.715644	1.34807	0.173819
Ghrl	Ghrelin/obestatin prepropeptide	C09	Rn.42103	NM_021669	9.55613	10.4332	0.00132837	0.000723249	1.83667	0.32404
Ghsr	Growth hormone secretagogue receptor	C10	Rn.74241	NM_032075	undetectable
Glp1r	Glucagon-like peptide 1 receptor	C11	Rn.11408	NM_012728	11.9742	13.4994	0.000248547	8.63554e-05	2.87819	0.389412
Prlhr	Prolactin releasing hormone receptor	C12	Rn.138127	NM_139193	undetectable
Mchr1	Melanin-concentrating hormone receptor 1	D01	Rn.10822	NM_031758	undetectable
Grp	Gastrin releasing peptide	D02	Rn.10930	NM_133570	undetectable
Grpr	Gastrin releasing peptide receptor	D03	Rn.10316	NM_012706	undetectable
HcRt	Hypocretin	D04	Rn.7628	NM_013179	undetectable
Hcrtr1	Hypocretin (orexin) receptor 1	D05	Rn.88262	NM_013064	undetectable
Hrh1	Histamine receptor H 1	D06	Rn.81032	NM_017018	undetectable
Htr2c	5-hydroxytryptamine (serotonin) receptor 2C	D07	Rn.9935	NM_012765	11.2193	11.4301	0.000419427	0.000362411	1.15732	0.959486
Iapp	Islet amyloid polypeptide	D08	Rn.11394	NM_012586	10.7834	11.0763	0.000567368	0.000463133	1.22507	0.43459
IL-1α	Interleukin 1 alpha	D09	Rn.12300	NM_017019	4.48409	4.27792	0.0446841	0.0515487	0.866833	0.469911
IL-1β	Interleukin 1 beta	D10	Rn.9869	NM_031512	5.17146	4.54202	0.0277482	0.0429255	0.646427	0.0155293
IL-1r1	Interleukin 1 receptor, type I	D11	Rn.9758	NM_013123	3.25739	3.37005	0.104575	0.0967192	1.08122	0.92424
IL-6	Interleukin 6	D12	Rn.9873	NM_012589	12.2714	13.5024	0.00020228	8.61721e-05	2.34739	0.131761
IL-6rα	Interleukin 6 receptor	E01	Rn.1716	NM_017020	2.01203	2.54672	0.247925	0.171144	1.44863	0.0495655
Ins1	Insulin 1	E02	Rn.962	NM_019129	11.6423	14.2139	0.000312839	5.2624e-05	5.94479	0.0129687
Ins2	Insulin 2	E03	Rn.989	NM_019130	11.9059	12.5262	0.000260603	0.000169528	1.53722	0.392789
Insr	Insulin receptor	E04	Rn.9876	NM_017071	3.46779	3.70255	0.0903837	0.0768105	1.17671	0.637878
Lep	Leptin	E05	Rn.44444	NM_013076	undetectable
Lepr	Leptin receptor	E06	Rn.9891	NM_012596	8.90393	9.28142	0.00208762	0.00160699	1.29908	0.208801
Mc3r	Melanocortin 3 receptor	E07	Rn.215838	NM_001025270	undetectable
Nmb	Neuromedin B	E08	Rn.130371	XM_218815	6.80533	6.66449	0.00894113	0.00985802	0.906991	0.515244
Nmbr	Neuromedin B receptor	E09	Rn.89709	NM_012799	undetectable
Nmu	Neuromedin U	E10	Rn.47720	NM_022239	10.4224	12.098	0.000728714	0.000228109	3.19458	0.322498
Nmur1	Neuromedin U receptor 1	E11	Rn.54457	NM_023100	10.8346	12.1795	0.000547611	0.00021558	2.54017	0.0774043
Npy	Neuropeptide Y	E12	Rn.9714	NM_012614	6.08263	6.84005	0.0147553	0.00872848	1.69047	0.194847
Npy1r	Neuropeptide Y receptor Y1	F01	Rn.11642	NM_001013032	undetectable
Nr3c1	Nuclear receptor subfamily 3, group C, member 1	F02	Rn.90070	NM_012576	3.11329	3.34079	0.115559	0.0987013	1.1708	0.44404
Ntrk1	Neurotrophic tyrosine kinase, receptor, type 1	F03	Rn.39098	NM_021589	8.80046	9.44699	0.00224284	0.00143276	1.56539	0.393514
Nts	Neurotensin	F04	Rn.60814	XM_216884	undetectable
Ntsr1	Neurotensin receptor 1	F05	Rn.200149	XM_345484	9.32946	9.95262	0.00155436	0.00100917	1.54025	0.54722
Oprk1	Opioid receptor, kappa 1	F06	Rn.89571	NM_017167	undetectable
Oprm1	Opioid receptor, mu 1	F07	Rn.10118	NM_013071	undetectable
Sigmar1	Sigma non-opioid intracellular receptor 1	F08	Rn.1129	NM_030996	0.17706	0.239753	0.884504	0.84689	1.04441	0.829775
Pomc	Proopiomelanocortin	F09	Rn.108195	NM_139326	6.30676	6.24995	0.0126321	0.0131394	0.96139	0.725419
Ppara	Peroxisome proliferator activated receptor alpha	F10	Rn.9753	NM_013196	3.41099	4.12732	0.0940132	0.0572207	1.64299	0.259112
Pparg	Peroxisome proliferator-activated receptor gamma	F11	Rn.23443	NM_013124	9.83659	9.94632	0.00109368	0.00101358	1.07902	0.63683
Ppargc1a	Peroxisome proliferator-activated receptor gamma, coactivator 1 alpha	F12	Rn.19172	NM_031347	7.06739	7.05442	0.00745594	0.00752329	0.991048	0.92597
Ptpn1	Protein tyrosine phosphatase, non-receptor type 1	G01	Rn.11317	NM_012637	5.62666	5.61082	0.0202398	0.0204633	0.989081	0.988239
Pyy	Peptide YY (mapped)	G02	Rn.13173	NM_001034080	undetectable
Ramp3	Receptor (G protein-coupled) activity modifying protein 3	G03	Rn.48672	NM_020100	11.4756	12.6807	0.000351158	0.000152308	2.30558	0.248268
Sort1	Sortilin 1	G04	Rn.11286	XM_342317	5.42486	5.48572	0.0232785	0.0223169	1.04309	0.713801
Sst	Somatostatin	G05	Rn.34418	NM_012659	undetectable
Sstr1	Somatostatin receptor 1	G06	Rn.42915	NM_012719	8.92483	9.87449	0.00205759	0.00106533	1.93142	0.430669
Thrb	Thyroid hormone receptor beta	G07	Rn.88692	NM_012672	4.75856	5.20835	0.0369429	0.0270476	1.36584	0.55849
Tnf	Tumor necrosis factor (TNF superfamily, member 2)	G08	Rn.2275	NM_012675	10.1473	10.3076	0.00088176	0.000789037	1.11751	0.970744
Trh	Thyrotropin releasing hormone	G09	Rn.22	NM_013046	undetectable
Trhr	Thyrotropin releasing hormone receptor	G10	Rn.9962	NM_013047	undetectable
Ucn	Urocortin	G11	Rn.10190	NM_019150	undetectable
Ucp1	Uncoupling protein 1 (mitochondrial, proton carrier)	G12	Rn.10281	NM_012682	undetectable
