# Supplementary material for: Green Tea Polyphenols Reduce Body Weight in Rats by Modulating Obesity-Related Genes
Source: PLoS One. 2012 Jun 8;7(6):e38332. doi: 10.1371/journal.pone.0038332 (PMC3371013; doi:10.1371/journal.pone.0038332)
Supplement: Table S3 — Effects of HF+GTP on the expression levels of obesity related genes as compared to the control. (XLS) [file pone.0038332.s003.xls]

## Sheet: Table 3S
Symbol	Description	Well	UniGene	RefSeq	AVG ΔCt (Ct(GOI) - Ave Ct (HKG))		2^-ΔCt		Treat /Control	PT-Test
					Treat	Control	Treat	Control
Adcyap1	Adenylate cyclase activating polypeptide 1	A01	Rn.202559	NM_016989	undetectable
Adcyap1r1	Adenylate cyclase activating polypeptide 1 receptor 1	A02	Rn.88408	NM_133511	8.69913	7.82775	0.00240603	0.00440162	0.546624	0.288113
Adipoq	Adiponectin, C1Q and collagen domain containing	A03	Rn.24299	NM_144744	undetectable
Adipor1	Adiponectin receptor 1	A04	Rn.104556	NM_207587	2.19169	2.12572	0.218894	0.229137	0.955297	0.758231
Adipor2	Adiponectin receptor 2	A05	Rn.101984	NM_001037979	2.01613	1.72202	0.247221	0.303125	0.815574	0.227111
Adra2b	Adrenergic, alpha-2B-, receptor	A06	Rn.10296	NM_138505	8.68069	8.19395	0.00243697	0.00341488	0.713633	0.325339
Adrb1	Adrenergic, beta-1-, receptor	A07	Rn.87064	NM_012701	10.4513	9.13242	0.000714229	0.00178184	0.400837	0.228494
Agrp	Agouti related protein homolog (mouse)	A08	Rn.137597	XM_574228	11.0316	10.6909	0.000477716	0.000604928	0.789706	0.670613
Apoa4	Apolipoprotein A-IV	A09	Rn.15739	NM_012737	-1.57451	-2.16688	2.97834	4.49053	0.663249	0.0787083
Atrn	Attractin	A10	Rn.53846	NM_031351	3.63663	3.21548	0.0804019	0.107657	0.746832	0.441901
Bdnf	Brain-derived neurotrophic factor	A11	Rn.11266	NM_012513	11.6497	12.4833	0.000311245	0.000174646	1.78215	0.420749
Brs3	Bombesin-like receptor 3	A12	Rn.86415	NM_152845	undetectable
C3	Complement component 3	B01	Rn.11378	NM_016994	-3.95851	-3.27222	15.5464	9.66131	1.60914	0.652234
Calca	Calcitonin-related polypeptide alpha	B02	Rn.90085	NM_017338	8.60916	9.46745	0.00256085	0.00141258	1.81289	0.388878
Calcr	Calcitonin receptor	B03	Rn.10062	NM_053816	undetectable
Cartpt	CART prepropeptide	B04	Rn.89164	NM_017110	undetectable
Cck	Cholecystokinin	B05	Rn.9781	NM_012829	undetectable
Cckar	Cholecystokinin A receptor	B06	Rn.10184	NM_012688	10.9818	10.7439	0.000494482	0.000583135	0.847972	0.838428
Clps	Colipase, pancreatic	B07	Rn.6714	NM_013139	12.9807	11.1692	0.000123712	0.000434251	0.284886	0.914576
Cnr1	Cannabinoid receptor 1 (brain)	B08	Rn.89774	NM_012784	12.2251	12.1079	0.000208867	0.00022654	0.921989	0.975699
Cntf	Ciliary neurotrophic factor	B09	Rn.6067	NM_013166	7.09823	6.78422	0.00729829	0.00907293	0.804402	0.165735
Cntfr	Ciliary neurotrophic factor receptor	B10	Rn.55036	NM_001003929	7.09346	6.27665	0.00732244	0.0128985	0.567695	0.207837
Crh	Corticotropin releasing hormone	B11	Rn.10349	NM_031019	undetectable
Crhr1	Corticotropin releasing hormone receptor 1	B12	Rn.10499	NM_030999	undetectable
Drd1a	Dopamine receptor D1A	C01	Rn.24039	NM_012546	undetectable
Drd2	Dopamine receptor D2	C02	Rn.87299	NM_012547	undetectable
Gal	Galanin prepropeptide	C03	Rn.8929	NM_033237	undetectable
Galr1	Galanin receptor 1	C04	Rn.10213	NM_012958	undetectable
Gcg	Glucagon	C05	Rn.54383	NM_012707	undetectable
Gcgr	Glucagon receptor	C06	Rn.11225	NM_172092	1.29969	0.892015	0.406213	0.538861	0.753836	0.142302
Gh1	Growth hormone 1	C07	Rn.146351	NM_001034848	undetectable
Ghr	Growth hormone receptor	C08	Rn.2178	NM_017094	0.0517933	-0.215485	0.964736	1.16109	0.830886	0.352519
Ghrl	Ghrelin/obestatin prepropeptide	C09	Rn.42103	NM_021669	9.55613	8.88982	0.00132837	0.00210814	0.630116	0.476477
Ghsr	Growth hormone secretagogue receptor	C10	Rn.74241	NM_032075	undetectable
Glp1r	Glucagon-like peptide 1 receptor	C11	Rn.11408	NM_012728	11.9742	11.3409	0.000248547	0.000385509	0.644725	0.958286
Prlhr	Prolactin releasing hormone receptor	C12	Rn.138127	NM_139193	undetectable
Mchr1	Melanin-concentrating hormone receptor 1	D01	Rn.10822	NM_031758	undetectable
Grp	Gastrin releasing peptide	D02	Rn.10930	NM_133570	undetectable
Grpr	Gastrin releasing peptide receptor	D03	Rn.10316	NM_012706	undetectable
HcRt	Hypocretin	D04	Rn.7628	NM_013179	undetectable
Hcrtr1	Hypocretin (orexin) receptor 1	D05	Rn.88262	NM_013064	undetectable
Hrh1	Histamine receptor H 1	D06	Rn.81032	NM_017018	undetectable
Htr2c	5-hydroxytryptamine (serotonin) receptor 2C	D07	Rn.9935	NM_012765	11.2193	10.9734	0.000419427	0.000497374	0.843283	0.536784
Iapp	Islet amyloid polypeptide	D08	Rn.11394	NM_012586	10.7834	10.7087	0.000567368	0.000597524	0.949532	0.782389
IL-1α	Interleukin 1 alpha	D09	Rn.12300	NM_017019	4.48409	4.05018	0.0446841	0.0603634	0.740252	0.219222
IL-1β	Interleukin 1 beta	D10	Rn.9869	NM_031512	5.17146	5.51862	0.0277482	0.0218138	1.27205	0.260316
IL-1r1	Interleukin 1 receptor, type I	D11	Rn.9758	NM_013123	3.25739	2.88922	0.104575	0.134977	0.77476	0.773673
IL-6	Interleukin 6	D12	Rn.9873	NM_012589	12.2714	12.4293	0.00020228	0.000181302	1.1157	0.883779
IL-6rα	Interleukin 6 receptor	E01	Rn.1716	NM_017020	2.01203	2.46762	0.247925	0.18079	1.37134	0.93036
Ins1	Insulin 1	E02	Rn.962	NM_019129	11.6423	11.6342	0.000312839	0.000314588	0.994439	0.953539
Ins2	Insulin 2	E03	Rn.989	NM_019130	11.9059	11.6068	0.000260603	0.000320627	0.81279	0.480124
Insr	Insulin receptor	E04	Rn.9876	NM_017071	3.46779	2.84668	0.0903837	0.139016	0.65017	0.223618
Lep	Leptin	E05	Rn.44444	NM_013076	undetectable
Lepr	Leptin receptor	E06	Rn.9891	NM_012596	8.90393	8.00388	0.00208762	0.00389575	0.53587	0.091414
Mc3r	Melanocortin 3 receptor	E07	Rn.215838	NM_001025270	undetectable
Nmb	Neuromedin B	E08	Rn.130371	XM_218815	6.80533	6.75425	0.00894113	0.00926336	0.965215	0.800747
Nmbr	Neuromedin B receptor	E09	Rn.89709	NM_012799	undetectable
Nmu	Neuromedin U	E10	Rn.47720	NM_022239	10.4224	10.0114	0.000728714	0.000968889	0.752113	0.630558
Nmur1	Neuromedin U receptor 1	E11	Rn.54457	NM_023100	10.8346	11.0354	0.000547611	0.000476452	1.14935	0.745588
Npy	Neuropeptide Y	E12	Rn.9714	NM_012614	6.08263	6.03852	0.0147553	0.0152134	0.969887	0.916612
Npy1r	Neuropeptide Y receptor Y1	F01	Rn.11642	NM_001013032	undetectable
Nr3c1	Nuclear receptor subfamily 3, group C, member 1	F02	Rn.90070	NM_012576	3.11329	2.30778	0.115559	0.201971	0.572159	0.0464696
Ntrk1	Neurotrophic tyrosine kinase, receptor, type 1	F03	Rn.39098	NM_021589	8.80046	9.76492	0.00224284	0.00114939	1.95133	0.132743
Nts	Neurotensin	F04	Rn.60814	XM_216884	undetectable
Ntsr1	Neurotensin receptor 1	F05	Rn.200149	XM_345484	9.32946	8.87418	0.00155436	0.00213111	0.729369	0.699417
Oprk1	Opioid receptor, kappa 1	F06	Rn.89571	NM_017167	undetectable
Oprm1	Opioid receptor, mu 1	F07	Rn.10118	NM_013071	undetectable
Sigmar1	Sigma non-opioid intracellular receptor 1	F08	Rn.1129	NM_030996	0.17706	0.235248	0.884504	0.849539	1.04116	0.947761
Pomc	Proopiomelanocortin	F09	Rn.108195	NM_139326	6.30676	6.45768	0.0126321	0.0113774	1.11028	0.675073
Ppara	Peroxisome proliferator activated receptor alpha	F10	Rn.9753	NM_013196	3.41099	2.99528	0.0940132	0.125409	0.74965	0.52888
Pparg	Peroxisome proliferator-activated receptor gamma	F11	Rn.23443	NM_013124	9.83659	10.2346	0.00109368	0.000829973	1.31773	0.394775
Ppargc1a	Peroxisome proliferator-activated receptor gamma, coactivator 1 alpha	F12	Rn.19172	NM_031347	7.06739	6.42065	0.00745594	0.0116733	0.63872	0.168018
Ptpn1	Protein tyrosine phosphatase, non-receptor type 1	G01	Rn.11317	NM_012637	5.62666	4.94438	0.0202398	0.0324783	0.62318	0.361873
Pyy	Peptide YY (mapped)	G02	Rn.13173	NM_001034080	undetectable
Ramp3	Receptor (G protein-coupled) activity modifying protein 3	G03	Rn.48672	NM_020100	11.4756	11.5451	0.000351158	0.000334637	1.04937	0.62976
Sort1	Sortilin 1	G04	Rn.11286	XM_342317	5.42486	5.26972	0.0232785	0.0259214	0.898042	0.581541
Sst	Somatostatin	G05	Rn.34418	NM_012659	undetectable
Sstr1	Somatostatin receptor 1	G06	Rn.42915	NM_012719	8.92483	9.20928	0.00205759	0.00168939	1.21795	0.566261
Thrb	Thyroid hormone receptor beta	G07	Rn.88692	NM_012672	4.75856	3.93618	0.0369429	0.0653268	0.565509	0.238189
Tnf	Tumor necrosis factor (TNF superfamily, member 2)	G08	Rn.2275	NM_012675	10.1473	9.74492	0.00088176	0.00116544	0.756592	0.415747
Trh	Thyrotropin releasing hormone	G09	Rn.22	NM_013046	undetectable
Trhr	Thyrotropin releasing hormone receptor	G10	Rn.9962	NM_013047	undetectable
Ucn	Urocortin	G11	Rn.10190	NM_019150	undetectable
Ucp1	Uncoupling protein 1 (mitochondrial, proton carrier)	G12	Rn.10281	NM_012682	undetectable
